# Supplementary material for: High-Frequency Repetitive Transcranial Magnetic Stimulation Could Improve Impaired Working Memory Induced by Sleep Deprivation
Source: Neural Plast. 2019 Dec 12;2019:7030286. doi: 10.1155/2019/7030286 (PMC6930796; doi:10.1155/2019/7030286)
Supplement: Supplementary Materials — The xlsx behavioral data used to support the findings of this study are included within the supplementary information file. [file 7030286.f1.xlsx]

## Sheet: Basic Information
Basic Information of Included Subjects
NO.	Gender	Age	Letter Test (After NS)		Letter Test (After SD)		Letter Test (After rTMS)		Number Test (After NS)		Number Test (After SD)		Number Test (After rTMS)
			RA	RT	RA	RT	RA	RT	RA	RT	RA	RT	RA	RT
1	F	23	0.8958	780.16	0.9397	914.48	0.9792	1002.2	1	940.17	0.9375	991.8	1	854.67
3	M	23	0.9375	707.45	0.9167	658.29	1	735.79	1	719.96	0.88	893.45	0.9583	721.98
2	F	23	1	690.31	0.9792	875.38	1	808.69	0.9792	747.75	0.9792	851.23	1	928.15
4	F	22	0.9444	716	1	725.19	0.9792	801.56	0.8958	812.4	0.9429	824.18	0.9792	753.19
5	M	22	1	826.94	1	804.06	1	900.19	0.9792	910.13	0.75	765.14	0.9565	908.45
6	F	23	0.9583	865.6	1	864.38	0.9583	826.43	0.9583	919.52	1	954.5	0.9792	849.17
7	F	21	0.9792	744.75	0.9792	761.15	0.9792	694.98	0.9792	861.27	1	825.23	0.9583	622.04
8	F	25	0.9375	796.37	0.8958	1122.9	1	720.6	0.9583	802.33	0.875	1310.8	0.9375	664.24
9	M	22	1	830.13	0.8958	1172	0.9583	937.38	1	826.4	0.8125	1192.4	0.9792	943.44
10	F	21	0.9167	1127.1	0.8958	989.56	0.9792	1143.8	0.9583	1196.7	0.9583	1017.1	0.9286	1148.2
11	F	24	0.75	1071.7	0.75	886.79	0.6458	846.79	0.9167	920.6	0.9167	870.34	0.9375	877.89
12	F	26	1	743.56	0.9792	827.86	1	779.42	1	846.56	0.9792	834.46	0.9375	886.32
13	F	23	0.9024	713.85	1	783.44	0.9792	749.83	0.9792	658.02	0.9	745.78	0.9333	787.79
15	F	25	0.9375	942.17	0.875	1214.9	0.875	890.06	0.9583	891.91	0.8696	1012.9	0.9583	789.32
14	F	22	0.9286	935.23	0.8542	892.6	0.9583	918.17	0.9792	916.77	0.9565	880.18	1	939.31
16	F	23	1	973.35	0.9762	897.5	0.9583	766.13	0.7708	907.27	0.9375	916.82	0.9792	814.13
17	M	23	0.9792	804.09	0.9792	786.42	1	718.46	0.9583	864.72	0.9778	768.73	0.9583	770.27
Mean：		23	0.945124	839.339	0.936235	892.759	0.955882	837.675	0.957106	867.205	0.921924	920.885	0.963582	838.739
SD：		1.369	0.06182	130.08	0.06879	154.4	0.08555	117.55	0.05585	123.12	0.06803	150.73	0.02411	115.93

## Sheet: ALFF values of ROI
After SD
Precuneus_L	Precuneus_R	Parietal_R	SupraMarginal_R	Angular_R	Frontal_Inf	Frontal_Mid	Frontal_Sup
2.40584	1.0962	1.023	1.438	1.164	0.997	2.199	1.422
1.91052	1.7747	1.177	1.484	1.695	1.116	1.1	1.008
2.55575	1.54415	0.933	1.09	1.11	0.708	0.763	0.724
2.58018	1.56168	1.08	1.707	1.106	0.729	0.959	0.851
2.284	0.83146	0.915	0.662	0.737	1	1.255	1.627
3.78775	2.14641	1.575	1.333	1.095	0.898	0.632	0.638
3.76156	1.40571	1.198	1.03	1.051	0.897	1.574	1.562
2.08438	0.951021	1.049	0.676	0.899	0.744	1.055	0.813
2.31882	1.01805	0.948	0.762	0.973	1.397	0.741	0.669
2.50509	1.38031	0.713	1.139	0.835	0.722	0.88	0.781
2.66163	1.58307	1.012	1.116	1.258	0.747	1.085	1.074
2.20873	0.977934	0.749	1.278	0.78	0.731	0.976	1.613
1.72016	1.03276	0.971	1.508	1.407	0.894	1.248	1.664
2.6846	1.16761	1.233	0.738	1.024	0.793	0.762	0.598
3.22654	1.35112	1.003	1.563	0.644	1.026	0.9	1.171
2.48824	1.06663	0.787	0.926	1.02	0.825	2.241	1.217
3.11587	1.36227	1.344	0.968	0.915	1.085	1.34	1.644
Post_rTMS Treatment
Precuneus_L	Precuneus_R	Parietal_R	SupraMarginal_R	Angular_R	Frontal_Inf	Frontal_Mid	Frontal_Sup
2.69148	1.71519	1.471	1.673	1.575	1.21608	2.37282	1.62462
2.6217	2.15118	1.406	1.563	2.297	1.13138	1.3357	0.859295
2.51805	1.58066	1.181	1.26	1.078	0.973779	1.44311	0.860076
2.92756	1.68012	1.807	1.66	1.613	0.924182	0.878128	0.786636
2.42336	0.763584	1.179	0.853	1.076	1.66413	1.65683	1.48677
4.84853	2.47985	1.463	1.282	1.117	0.919062	0.825626	0.922567
4.25261	1.98631	1.115	0.896	0.931	1.1198	1.83416	1.58005
2.26802	0.875313	0.96	0.948	0.72	0.857332	0.99266	0.901657
2.56446	1.30971	1.104	0.874	0.804	1.70035	0.926245	1.019
2.77293	1.51608	1.12	1.197	1.085	0.914977	1.19822	0.98906
2.81039	1.59342	0.875	1.146	1.045	0.777986	1.20863	1.15981
2.05493	1.06188	1.102	1.329	0.918	0.902841	0.862616	1.65951
1.73823	1.10004	1.218	1.577	1.538	1.04078	1.39401	2.14987
2.36478	1.20008	1.351	0.931	1.33	1.1326	0.829751	0.900692
3.38868	1.31295	0.879	1.537	0.451	0.789437	1.00527	1.24011
2.51793	1.16075	1.362	0.965	1.362	0.953932	2.42295	1.69763
3.46383	1.58092	1.34	1.02	1.004	0.840659	1.29215	1.86673
rTMS - SD ALFF Changes
Precuneus_L	Precuneus_R	Parietal_R	SupraMarginal_R	Angular_R	Frontal_Inf	Frontal_Mid	Frontal_Sup
0.285	0.619	0.448	0.235	0.411	0.219	0.174	0.203
0.711	0.376	0.229	0.079	0.602	0.015	0.236	-0.149
-0.038	0.037	0.248	0.17	-0.032	0.266	0.68	0.136
0.348	0.118	0.727	-0.047	0.507	0.195	-0.081	-0.064
0.139	-0.067	0.264	0.191	0.339	0.664	0.402	-0.14
1.061	0.334	-0.112	-0.051	0.022	0.021	0.194	0.285
0.491	0.58	-0.083	-0.134	-0.12	0.223	0.26	0.018
0.184	-0.076	-0.089	0.272	-0.179	0.113	-0.062	0.089
0.245	0.292	0.156	0.112	-0.169	0.303	0.185	0.35
0.268	0.136	0.407	0.058	0.25	0.193	0.318	0.208
0.148	0.01	-0.137	0.03	-0.213	0.031	0.124	0.086
-0.154	0.084	0.353	0.051	0.138	0.172	-0.113	0.047
0.018	0.067	0.247	0.069	0.131	0.147	0.146	0.486
-0.32	0.032	0.118	0.193	0.306	0.34	0.068	0.303
0.162	-0.038	-0.124	-0.026	-0.193	-0.237	0.105	0.069
0.03	0.094	0.575	0.039	0.342	0.129	0.182	0.481
0.348	0.219	-0.004	0.052	0.089	-0.244	-0.048	0.223

## Sheet: WM Score changes 
Letter Test After SD		Letter Test After rTMS		Score Changes of after rTMS and SD			Number Test After SD		Number Test After rTMS		Score Changes of after rTMS and SD
RA	RT	RA	RT	RA	RT		RA	RT	RA	RT	RA	RT
0.9397	914.48	0.9792	1002.2	0.0395	87.72		0.9375	991.8	1	854.67	0.0625	-137.13
0.9167	658.29	1	735.79	0.0833	77.5		0.88	893.45	0.9583	721.98	0.0783	-171.47
0.9792	875.38	1	808.69	0.0208	-66.69		0.9792	851.23	1	928.15	0.0208	76.92
1	725.19	0.9792	801.56	-0.0208	76.37		0.9429	824.18	0.9792	753.19	0.0363	-70.99
1	804.06	1	900.19	0	96.13		0.75	765.14	0.9565	908.45	0.2065	143.31
1	864.38	0.9583	826.43	-0.0417	-37.95		1	954.5	0.9792	849.17	-0.0208	-105.33
0.9792	761.15	0.9792	694.98	0	-66.17		1	825.23	0.9583	622.04	-0.0417	-203.19
0.8958	1122.9	1	720.6	0.1042	-402.3		0.875	1310.8	0.9375	664.24	0.0625	-646.56
0.8958	1172	0.9583	937.38	0.0625	-234.62		0.8125	1192.4	0.9792	943.44	0.1667	-248.96
0.8958	989.56	0.9792	1143.8	0.0834	154.24		0.9583	1017.1	0.9286	1148.2	-0.0297	131.1
0.75	886.79	0.6458	846.79	-0.1042	-40		0.9167	870.34	0.9375	877.89	0.0208	7.55
0.9792	827.86	1	779.42	0.0208	-48.44		0.9792	834.46	0.9375	886.32	-0.0417	51.86
1	783.44	0.9792	749.83	-0.0208	-33.61		0.9	745.78	0.9333	787.79	0.0333	42.01
0.875	1214.9	0.875	890.06	0	-324.84		0.8696	1012.9	0.9583	789.32	0.0887	-223.58
0.8542	892.6	0.9583	918.17	0.1041	25.57		0.9565	880.18	1	939.31	0.0435	59.13
0.9762	897.5	0.9583	766.13	-0.0179	-131.37		0.9375	916.82	0.9792	814.13	0.0417	-102.69
0.9792	786.42	1	718.46	0.0208	-67.96		0.9778	768.73	0.9583	770.27	-0.0195	1.54
0.936235	892.759	0.955882	837.675	0.0196471	-55.0835		0.921924	920.885	0.963582	838.739	0.0416588	-82.1459
0.06879	154.4	0.08555	117.55				0.06803	150.73	0.02411	115.93

## Sheet: Correlation Results
Correlation Results between changes of ALFF and working memeory performance
Brain Regions	Letter Test				Number Test
	Response Accuracy		Response Time		Response Accuracy		Response Time
	r	p	r	p	r	p	r	p
Precuneus_L	0.0087	0.9737	0.333	0.191	-0.183	0.481	-0.133	0.612
Precuneus_R	0.025	0.924	0.248	0.337	-0.215	0.407	-0.161	0.537
Parietal_R	-0.018	0.945	0.374	0.139	0.111	0.671	0.258	0.318
SupraMarginal_R	0.323	0.206	-0.352	0.166	0.554	0.021	-0.306	0.233
Angular_R	0.000146	0.999	0.444	0.074	0.178	0.494	0.179	0.491
Frontal_Inf	-0.147	0.573	-0.024	0.929	0.56	0.019	0.031	0.907
Frontal_Mid	0.000931	0.997	0.287	0.264	0.197	0.449	0.36	0.156
Frontal_Sup	-0.179	0.493	-0.375	0.138	-0.117	0.654	-0.054	0.836
SupraMarginal_R
ALFF	0.235	0.079	0.17	-0.047	0.191	-0.051	-0.134	0.272	0.112	0.058	0.03	0.051	0.069	0.193	-0.026	0.039	0.052
Respose Accuracy	0.0625	0.0783	0.0208	0.0363	0.2065	-0.0208	-0.0417	0.0625	0.1667	-0.0297	0.0208	-0.0417	0.0333	0.0887	0.0435	0.0417	-0.0195
Frontal_Inf
ALFF	0.219	0.015	0.266	0.195	0.664	0.021	0.223	0.113	0.303	0.193	0.031	0.172	0.147	0.34	-0.237	0.129	-0.244
Respose Accuracy	0.0625	0.0783	0.0208	0.0363	0.2065	-0.0208	-0.0417	0.0625	0.1667	-0.0297	0.0208	-0.0417	0.0333	0.0887	0.0435	0.0417	-0.0195
